# Supplementary material for: Biosynthetic Pathway of Proanthocyanidins in Major Cash Crops
Source: Plants (Basel). 2021 Aug 28;10(9):1792. doi: 10.3390/plants10091792 (PMC8472070; doi:10.3390/plants10091792)
Supplement: Supplementary file 1 [file plants-10-01792-s001.zip]

Archive with 1 entries (1 files):
- plants-1308862-supplementary.pdf
